# Supplementary material for: Returning genetic risk information for hereditary cancers to participants in a population-based cohort study in Japan
Source: J Hum Genet. 2025 Jan 17;70(3):147–57. doi: 10.1038/s10038-024-01314-w (PMC11802448; doi:10.1038/s10038-024-01314-w)
Supplement: Supplementary file 3 — Supplementary Table 1. Number of individuals who responded to the study invitation. [file 10038_2024_1314_MOESM3_ESM.xlsx]

## Sheet: Suppelementary Table 1
Supplementary Table 1. Number of individuals who responded to the study invitation
		No PV (%)	HBOC (%)	LS (%)
Invitation		756	167	71
	Accepted	477 (63.1)	85 (50.9)	44 (62.0)
	Refused	72 (9.5)	56 (33.5)	14 (19.7)
	No response	207 (27.4)	26 (15.6)	13 (18.3)
