# Supplementary material for: Returning genetic risk information for hereditary cancers to participants in a population-based cohort study in Japan
Source: J Hum Genet. 2025 Jan 17;70(3):147–57. doi: 10.1038/s10038-024-01314-w (PMC11802448; doi:10.1038/s10038-024-01314-w)
Supplement: Supplementary file 4 — Supplementary Table 2. List of PVs in BRCA1 and BRCA2 genes and incidence of cancer in the study participants. [file 10038_2024_1314_MOESM4_ESM.xlsx]

## Sheet: Supplementary Table 2
Supplementary Table 2. List of PVs in BRCA1 and BRCA2 genes and incidence of cancer in the study participants
Gene name RefSeq number	CDS position	Protein	rsID	54KJPN MAF	Number of participants	Cancer incidence	New
BRCA1 NM_007294.3	c.188T>A	p.L63*	rs80357086	0.000396	16	5
	c.1881_1884delCAGT	p.S628Efs*3	rs80357567	1.8e-05	1	1	N
	c.2389_2390delGA	p.E797Tfs*3	rs80357695	4.6e-05	2	1
	c.2800C>T	p.Q934*	rs80357223	5.5e-05	1	1
	c.3397_3398delTT	p.L1133Rfs*7	rs80357577	1.8e-05	1	0	N
	c.3544C>T	p.Q1182*	rs80357296	9e-06	1	0
	c.3607C>T	p.R1203*	rs62625308	9e-06	1	1	N
	c.3647T>G	p.L1216*	rs397509091	2.8e-05	2	1	N
	c.4335_4338dupAGAA	p.Q1447Rfs*16	rs397509164	1.8e-05	1	0
	c.4516delG	p.D1506Ifs*42	rs273900736	1.8e-05	1	1	N
	c.5278-1G>A		rs80358099	1.8e-05	1	0
BRCA1 total					28	11	5
BRCA2 NM_000059.4	c.1278delA	p.D427Tfs*3	rs80359274	1.8e-05	1	0
	c.1389_1390delAG	p.V464Gfs*3	rs80359283	9e-06	1	1	N
	c.2808_2811delACAA	p.A938Pfs*21	rs80359351	3.7e-05	1	1
	c.4339delG	p.V1447*	rs80359443	5.5e-05	3	0
	c.4464_4465delCA	p.H1488Qfs*25	rs397507720	3.7e-05	2	1
	c.4593dupA	p.V1532Sfs*2	rs397507731	2.8e-05	1	0	N
	c.5000C>G	p.S1667*	rs397507346	9e-06	1	0	N
	c.5073dupA	p.W1692Mfs*3	rs80359480	1.3e-05	1	0	N
	c.5213_5216delCTTA	p.T1738Ifs*2	rs80359493	1.3e-05	1	0	N
	c.5576_5579delTTAA	p.I1859Kfs*3	rs80359520	0.000212	16	2
	c.5675delG	p.G1892Vfs*17	rs1593906164	3.7e-05	2	0
	c.6085G>T	p.E2029*	rs397507828	1.3e-05	1	0	N
	c.6486_6489delACAA	p.K2162Nfs*5	rs80359598	9e-06	1	0	N
	c.6715G>T	p.E2239*	rs276174876	9e-06	1	1	N
	c.6952C>T	p.R2318*	rs80358920	0.000341	12	2
	c.7586delG	p.G2529Afs*22	rs2072699136	9e-06	1	0
	c.7806-2A>T		rs81002836	9e-06	1	1	N
	c.8504C>A	p.S2835*	rs80359102	1.8e-05	3	2
	c.9076C>T	p.Q3026*	rs80359159	9e-06	1	0
BRCA2 total					51	11	9
HBOC total					79	22
CDS: coding sequence, MAF: major allele frequency, N: not identified in previous reports of Japanese samples.
