# Supplementary material for: Returning genetic risk information for hereditary cancers to participants in a population-based cohort study in Japan
Source: J Hum Genet. 2025 Jan 17;70(3):147–57. doi: 10.1038/s10038-024-01314-w (PMC11802448; doi:10.1038/s10038-024-01314-w)
Supplement: Supplementary file 5 — Supplementary Table 3. List of PVs in MLH1, MSH2, MSH6, and PMS2 genes and incidence of cancer in the study participants. [file 10038_2024_1314_MOESM5_ESM.xlsx]

## Sheet: Supplementary Table 3
Supplementary Table 3. List of PVs in MLH1, MSH2, MSH6, and PMS2 genes and incidence of cancer in the study participants
Gene name RefSeq number	CDS position	Protein	rsID	54KJPN MAF	Number of participants	Cancer incidence	New
MLH1 NM_000249.4	c.1668-1G>A		rs267607845	2.6e-05	2	2	N
	c.199G>A	p.G67R	rs63750206	1.3e-05	1	1
	c.113A>G	p.N38S	rs587778888	1.3e-05	1	0	N
	c.2059C>T	p.R687W	rs63751275	1.3e-05	1	1	N
	c.676C>T	p.R226*	rs63751615	1.3e-05	1	0	N
MSH2 NM_000251.3	c.2432T>G	p.L811*	rs63751018	1.3e-05	1	1	N
MSH6 NM_000179.3	c.1571dupA	p.Y524*		2.6e-05	2	0	N
	c.3226C>T	p.R1076C	rs63750617	7.7e-05	3	0	N
	c.4001G>A	p.R1334Q	rs267608122	1.3e-05	1	1	N
	c.2194C>T	p.R732*	rs63751127	2.6e-05	1	0	N
	c.1275_1276delCT	p.I425fs*9	rs1114167774	1.3e-05	1	1	N
	c.2872C>T	p.Q958*	rs1553414236	1.3e-05	1	0	N
PMS2 NM_000535.7	c.1738A>T	p.K580*	rs267608169	3.9e-05	1	0	N
	c.861_864delACAG	p.R287Sfs*19	rs267608154	1.3e-05	1	0	N
	c.1A>T	p.M1L	rs587779333	2.6e-05	2	0	N
	c.400C>T	p.R134*	rs63750871	1.3e-05	1	1	N
Total					21	8	15
CDS: coding sequence, MAF: major allele frequency, N: not identified in previous reports of Japanese samples.
