# Supplementary material for: Returning genetic risk information for hereditary cancers to participants in a population-based cohort study in Japan
Source: J Hum Genet. 2025 Jan 17;70(3):147–57. doi: 10.1038/s10038-024-01314-w (PMC11802448; doi:10.1038/s10038-024-01314-w)
Supplement: Supplementary file 6 — Supplementary Table 4. Questions, choices, and correct answers of the comprehension test. [file 10038_2024_1314_MOESM6_ESM.xlsx]

## Sheet: Supplementary Table 4
Supplementary Table 4. Questions, choices, and correct answers of the comprehension test
Number	Questions	Choices	Correct answers (% of correct answer)
1	Only a slight difference in our genome can cause suspectability to a certain kinds of cancer.	1．Correct 2. Incorrect 3. I don't know.	1 (85%)
2	Which of the follwings is true about individual variation in the genome?	1. Genomic sequences are mostly conserved across individuals, and only few genes have individual variations. 2. Genomic sequences are similar in individuals, but many genes have individual variations. 3. I don't know.	2 (46%)
3	Which of the follwings is true about the correlation between genomic variants and diseases?	1．Not all individual genomic variants cause disease suspectability. 2. Almost all genomic variants cause a certain disease suspectability. 3. I don't know.	1 (85%)
4	Which type of genomic variants is examined in this study?	1. Inherent variants 2. Aquired variants 3. I don't know.	1 (94%)
5	About the genomic variants examined in this study, what is the function of the gene product?	1. The gene product is requred for normal cellular shape. 2. The gene product is required for repairing DNA damage. 3. I don't know.	2 (42%)
6	If you know that you are susceptible to hereditary cancer, medical surveyllance or prevention surgery might help to reduce risk or detect early stage cancer.	1．Correct 2. Incorrect 3. I don't know.	1 (100%)
7	If you are susceptible to hereditary cancer, will all of your medical cost be covered by health insurance?	1．Yes, my medical cost will be covered by health insurance in any case. 2. No, my medical cost will be covered by health insurance only when I get cancer. 3. I don't know.	2 (75%)
8	About the genomic variants examined in this study, what are the chances that offsprings will inherit the cancer susceptibility?	1. 100% 2. 50% 3. I don't know.	2 (89%)
