# Supplementary material for: Returning genetic risk information for hereditary cancers to participants in a population-based cohort study in Japan
Source: J Hum Genet. 2025 Jan 17;70(3):147–57. doi: 10.1038/s10038-024-01314-w (PMC11802448; doi:10.1038/s10038-024-01314-w)
Supplement: Supplementary file 7 — Supplementary Table 5. CWS-J items. [file 10038_2024_1314_MOESM7_ESM.xlsx]

## Sheet: Supplementary Table 5
Supplementary Table 5. CWS-J items
Item	During the past 6 months:
1	How often have you thought about your chances of getting cancer (again)?
2	Have these thoughts affected your mood?
3	Have these thoughts interfered with your ability to do daily actvities?
4	How concerned are you about the possibility of getting cancer one day?
5	How often do your worry about developing cancer?
6	How much of a problem is this worry?
7	How often do you worry about the chance of family members developing cancer?
8	How concerned are you about the possibility that you will ever need surgery (again)?
