# Supplementary material for: Returning genetic risk information for hereditary cancers to participants in a population-based cohort study in Japan
Source: J Hum Genet. 2025 Jan 17;70(3):147–57. doi: 10.1038/s10038-024-01314-w (PMC11802448; doi:10.1038/s10038-024-01314-w)
Supplement: Supplementary file 8 — Supplementary Table 6. Profiles of HBOC female participants who had breast and/or ovarian cancer. [file 10038_2024_1314_MOESM8_ESM.xlsx]

## Sheet: Supplementary Table 6
Supplementary Table 6. Profiles of HBOC female participants who had breast and/or ovarian cancer
#	Gene	Age	Breast Cancer		Ovarian Cancer		CRRM	RRSO	Note
			Side	Age of onset	History	Age of onset
1	BRCA1	40s	R	43	-		+	+
2	BRCA2	40s	R	44	-		+	+
3	BRCA2	40s	L	38	-		+	+
4	BRCA1	40s	L	29	-		+	+	Underwent CRRM triggered by the study participation
5	BRCA2	30s	R	36	-		+	-
6	BRCA2	70s	L	45	-		-	N/A	Underwent ovariectomy for other disease
7	BRCA2	40s	R	45	-		-	+	Underwent RRSO triggered by the study participation
8	BRCA2	60s	L	60	-		-	+	Underwent RRSO triggered by the study participation
9	BRCA1	60s	L	49	-		-	-
10	BRCA1	70s	R+L	R53 L42	-		N/A	N/A	Underwent ovariectomy for other disease
11	BRCA1	50s	L	51	+	48	+	N/A
12	BRCA2	60s	-		+	48	-	N/A
13	BRCA2	40s	-		+	47	-	N/A	Newly diagnosed as ovarian cancer this time
14	BRCA1	30s	R	38	-		-	-	Newly dianosed as breast cancer this time
L: left, R: right, N/A: not applicable
