# Supplementary material for: Returning genetic risk information for hereditary cancers to participants in a population-based cohort study in Japan
Source: J Hum Genet. 2025 Jan 17;70(3):147–57. doi: 10.1038/s10038-024-01314-w (PMC11802448; doi:10.1038/s10038-024-01314-w)
Supplement: Supplementary file 9 — Supplementary Table 7. Summary of the changes of gene annotations in MNVs calls for the 60KJPN panel. [file 10038_2024_1314_MOESM9_ESM.xlsx]

## Sheet: Sheet1
Supplementary Table 7. Summary of the changes of gene annotations in MNVs calls for the 60KJPN panel.
snv_annotation_impact	snv_annotation	mnv_annotation_impact	mnv_annotation	annotation_change	# of variants
HIGH	start_lost	HIGH	start_lost	UNCHANGED	337
HIGH	start_lost	HIGH	start_lost&splice_donor_variant&splice_region_variant&intron_variant	UNCHANGED	3
HIGH	start_lost	HIGH	start_lost&splice_region_variant	UNCHANGED	6
HIGH	start_lost	LOW	initiator_codon_variant	DOWN	11
HIGH	start_lost&splice_region_variant	HIGH	start_lost&splice_acceptor_variant&splice_region_variant&intron_variant	UNCHANGED	32
HIGH	start_lost&splice_region_variant	HIGH	start_lost&splice_donor_variant&splice_region_variant&intron_variant	UNCHANGED	1
HIGH	start_lost&splice_region_variant	HIGH	start_lost&splice_region_variant	UNCHANGED	12
HIGH	stop_gained	HIGH	splice_acceptor_variant&missense_variant&splice_region_variant&intron_variant	UNCHANGED	37
HIGH	stop_gained	HIGH	splice_donor_variant&missense_variant&splice_region_variant&intron_variant	UNCHANGED	29
HIGH	stop_gained	HIGH	start_lost	UNCHANGED	2
HIGH	stop_gained	HIGH	start_lost&splice_acceptor_variant&splice_region_variant&intron_variant	UNCHANGED	1
HIGH	stop_gained	HIGH	stop_gained	UNCHANGED	3521
HIGH	stop_gained	HIGH	stop_gained&splice_acceptor_variant&splice_region_variant&intron_variant	UNCHANGED	386
HIGH	stop_gained	HIGH	stop_gained&splice_donor_variant&intron_variant	UNCHANGED	1
HIGH	stop_gained	HIGH	stop_gained&splice_donor_variant&splice_region_variant&intron_variant	UNCHANGED	158
HIGH	stop_gained	HIGH	stop_gained&splice_region_variant	UNCHANGED	120
HIGH	stop_gained	HIGH	stop_lost	UNCHANGED	23
HIGH	stop_gained	MODERATE	missense_variant	DOWN	1255
HIGH	stop_gained	MODERATE	missense_variant&splice_region_variant	DOWN	28
HIGH	stop_gained	LOW	stop_retained_variant	DOWN	17
HIGH	stop_gained	LOW	stop_retained_variant&splice_region_variant	DOWN	1
HIGH	stop_gained&splice_region_variant	HIGH	splice_acceptor_variant&missense_variant&splice_region_variant&intron_variant	UNCHANGED	1
HIGH	stop_gained&splice_region_variant	HIGH	splice_donor_variant&missense_variant&splice_region_variant&intron_variant	UNCHANGED	44
HIGH	stop_gained&splice_region_variant	HIGH	stop_gained&splice_acceptor_variant&splice_region_variant&intron_variant	UNCHANGED	82
HIGH	stop_gained&splice_region_variant	HIGH	stop_gained&splice_donor_variant&splice_region_variant&intron_variant	UNCHANGED	103
HIGH	stop_gained&splice_region_variant	HIGH	stop_gained&splice_region_variant	UNCHANGED	55
HIGH	stop_gained&splice_region_variant	MODERATE	missense_variant	DOWN	4
HIGH	stop_gained&splice_region_variant	MODERATE	missense_variant&splice_region_variant	DOWN	38
HIGH	stop_lost	HIGH	stop_lost	UNCHANGED	485
HIGH	stop_lost	HIGH	stop_lost&splice_acceptor_variant&splice_region_variant&intron_variant	UNCHANGED	4
HIGH	stop_lost	HIGH	stop_lost&splice_region_variant	UNCHANGED	4
HIGH	stop_lost	LOW	stop_retained_variant	DOWN	22
HIGH	stop_lost&splice_region_variant	HIGH	stop_lost&splice_donor_variant&splice_region_variant&intron_variant	UNCHANGED	1
HIGH	stop_lost&splice_region_variant	HIGH	stop_lost&splice_region_variant	UNCHANGED	25
HIGH	stop_lost&splice_region_variant	MODERATE	missense_variant	DOWN	2
HIGH	stop_lost&splice_region_variant	LOW	synonymous_variant	DOWN	1
MODERATE	missense_variant	HIGH	splice_acceptor_variant&initiator_codon_variant&splice_region_variant&intron_variant	UP	6
MODERATE	missense_variant	HIGH	splice_acceptor_variant&missense_variant&splice_region_variant&intron_variant	UP	4353
MODERATE	missense_variant	HIGH	splice_acceptor_variant&splice_donor_variant&missense_variant&splice_region_variant&intron_variant	UP	1
MODERATE	missense_variant	HIGH	splice_donor_variant&missense_variant&splice_region_variant&intron_variant	UP	2954
MODERATE	missense_variant	HIGH	start_lost	UP	296
MODERATE	missense_variant	HIGH	start_lost&splice_acceptor_variant&splice_region_variant&intron_variant	UP	29
MODERATE	missense_variant	HIGH	start_lost&splice_region_variant	UP	7
MODERATE	missense_variant	HIGH	stop_gained	UP	4905
MODERATE	missense_variant	HIGH	stop_gained&splice_acceptor_variant&splice_region_variant&intron_variant	UP	318
MODERATE	missense_variant	HIGH	stop_gained&splice_donor_variant&splice_region_variant&intron_variant	UP	303
MODERATE	missense_variant	HIGH	stop_gained&splice_region_variant	UP	232
MODERATE	missense_variant	HIGH	stop_lost	UP	243
MODERATE	missense_variant	HIGH	stop_lost&splice_region_variant	UP	5
MODERATE	missense_variant	MODERATE	missense_variant	UNCHANGED	184135
MODERATE	missense_variant	MODERATE	missense_variant&splice_region_variant	UNCHANGED	1919
MODERATE	missense_variant	LOW	initiator_codon_variant	DOWN	101
MODERATE	missense_variant	LOW	initiator_codon_variant&splice_region_variant	DOWN	3
MODERATE	missense_variant	LOW	stop_retained_variant	DOWN	265
MODERATE	missense_variant	LOW	stop_retained_variant&splice_region_variant	DOWN	3
MODERATE	missense_variant	LOW	synonymous_variant	DOWN	85
MODERATE	missense_variant&splice_region_variant	HIGH	splice_acceptor_variant&missense_variant&splice_region_variant&intron_variant	UP	1727
MODERATE	missense_variant&splice_region_variant	HIGH	splice_donor_variant&missense_variant&splice_region_variant&intron_variant	UP	2473
MODERATE	missense_variant&splice_region_variant	HIGH	start_lost	UP	1
MODERATE	missense_variant&splice_region_variant	HIGH	start_lost&splice_region_variant	UP	4
MODERATE	missense_variant&splice_region_variant	HIGH	stop_gained	UP	19
MODERATE	missense_variant&splice_region_variant	HIGH	stop_gained&splice_acceptor_variant&splice_region_variant&intron_variant	UP	1
MODERATE	missense_variant&splice_region_variant	HIGH	stop_gained&splice_donor_variant&splice_region_variant&intron_variant	UP	6
MODERATE	missense_variant&splice_region_variant	HIGH	stop_gained&splice_region_variant	UP	133
MODERATE	missense_variant&splice_region_variant	HIGH	stop_lost&splice_region_variant	UP	2
MODERATE	missense_variant&splice_region_variant	MODERATE	missense_variant	UNCHANGED	83
MODERATE	missense_variant&splice_region_variant	MODERATE	missense_variant&splice_region_variant	UNCHANGED	1233
MODERATE	missense_variant&splice_region_variant	LOW	initiator_codon_variant&splice_region_variant	DOWN	4
MODERATE	missense_variant&splice_region_variant	LOW	splice_region_variant&synonymous_variant	DOWN	1
MODERATE	missense_variant&splice_region_variant	LOW	stop_retained_variant&splice_region_variant	DOWN	1
MODERATE	missense_variant&splice_region_variant	LOW	synonymous_variant	DOWN	3
LOW	initiator_codon_variant	HIGH	splice_donor_variant&initiator_codon_variant&splice_region_variant&intron_variant	UP	2
LOW	initiator_codon_variant	HIGH	start_lost	UP	147
LOW	initiator_codon_variant	LOW	initiator_codon_variant	UNCHANGED	73
LOW	initiator_codon_variant	LOW	initiator_codon_variant&splice_region_variant	UNCHANGED	2
LOW	initiator_codon_variant&splice_region_variant	HIGH	splice_acceptor_variant&initiator_codon_variant&splice_region_variant&intron_variant	UP	6
LOW	initiator_codon_variant&splice_region_variant	HIGH	start_lost&splice_region_variant	UP	1
LOW	initiator_codon_variant&splice_region_variant	LOW	initiator_codon_variant&splice_region_variant	UNCHANGED	3
LOW	splice_region_variant&stop_retained_variant	MODERATE	missense_variant	UP	1
LOW	splice_region_variant&stop_retained_variant	LOW	stop_retained_variant&splice_region_variant	UNCHANGED	1
LOW	splice_region_variant&synonymous_variant	HIGH	splice_acceptor_variant&missense_variant&splice_region_variant&intron_variant	UP	34
LOW	splice_region_variant&synonymous_variant	HIGH	splice_acceptor_variant&splice_region_variant&synonymous_variant&intron_variant	UP	343
LOW	splice_region_variant&synonymous_variant	HIGH	splice_donor_variant&missense_variant&splice_region_variant&intron_variant	UP	12
LOW	splice_region_variant&synonymous_variant	HIGH	splice_donor_variant&splice_region_variant&synonymous_variant&intron_variant	UP	520
LOW	splice_region_variant&synonymous_variant	HIGH	stop_gained	UP	2
LOW	splice_region_variant&synonymous_variant	HIGH	stop_gained&splice_region_variant	UP	28
LOW	splice_region_variant&synonymous_variant	MODERATE	missense_variant	UP	49
LOW	splice_region_variant&synonymous_variant	MODERATE	missense_variant&splice_region_variant	UP	336
LOW	splice_region_variant&synonymous_variant	LOW	splice_region_variant&synonymous_variant	UNCHANGED	145
LOW	splice_region_variant&synonymous_variant	LOW	synonymous_variant	UNCHANGED	2
LOW	stop_retained_variant	HIGH	stop_lost	UP	10
LOW	stop_retained_variant	LOW	stop_retained_variant	UNCHANGED	17
LOW	synonymous_variant	HIGH	splice_acceptor_variant&missense_variant&splice_region_variant&intron_variant	UP	451
LOW	synonymous_variant	HIGH	splice_acceptor_variant&splice_region_variant&synonymous_variant&intron_variant	UP	308
LOW	synonymous_variant	HIGH	splice_donor_variant&missense_variant&splice_region_variant&intron_variant	UP	366
LOW	synonymous_variant	HIGH	splice_donor_variant&splice_region_variant&synonymous_variant&intron_variant	UP	267
LOW	synonymous_variant	HIGH	start_lost	UP	79
LOW	synonymous_variant	HIGH	start_lost&splice_acceptor_variant&splice_region_variant&intron_variant	UP	14
LOW	synonymous_variant	HIGH	start_lost&splice_region_variant	UP	3
LOW	synonymous_variant	HIGH	stop_gained	UP	1558
LOW	synonymous_variant	HIGH	stop_gained&splice_acceptor_variant&splice_region_variant&intron_variant	UP	56
LOW	synonymous_variant	HIGH	stop_gained&splice_donor_variant&splice_region_variant&intron_variant	UP	37
LOW	synonymous_variant	HIGH	stop_gained&splice_region_variant	UP	42
LOW	synonymous_variant	HIGH	stop_lost	UP	109
LOW	synonymous_variant	HIGH	stop_lost&splice_region_variant	UP	3
LOW	synonymous_variant	MODERATE	missense_variant	UP	76422
LOW	synonymous_variant	MODERATE	missense_variant&splice_region_variant	UP	446
LOW	synonymous_variant	LOW	initiator_codon_variant	UNCHANGED	15
LOW	synonymous_variant	LOW	splice_region_variant&stop_retained_variant	UNCHANGED	4
LOW	synonymous_variant	LOW	splice_region_variant&synonymous_variant	UNCHANGED	82
LOW	synonymous_variant	LOW	stop_retained_variant	UNCHANGED	68
LOW	synonymous_variant	LOW	stop_retained_variant&splice_region_variant	UNCHANGED	1
LOW	synonymous_variant	LOW	synonymous_variant	UNCHANGED	22301
The columns "mnv_annotation" and "mnv_annotation_impact" represent the gene annotations for the MNVs. The columns "snv_annotation" and "snv_annotation_impact" reflect the highest impact gene annotations among the SNVs contained in the MNVs. The column "annotation_change" indicates the change in impact between the SNV and the MNV annotations. The MNV impact is considered relative to the SNV impact…
